# Supplementary material for: Transcriptome Profiling in Leaves of Wheat Genotype under Heat Stress
Source: Plants (Basel). 2022 Nov 15;11(22):3100. doi: 10.3390/plants11223100 (PMC9692328; doi:10.3390/plants11223100)
Supplement: Supplementary file 1 [file plants-11-03100-s001.zip]

Archive with 1 entries (1 files):
- plants-1978776-supplementary.xlsx
