# Supplementary material for: Transcriptome Profiling in Leaves of Wheat Genotype under Heat Stress
Source: Plants (Basel). 2022 Nov 15;11(22):3100. doi: 10.3390/plants11223100 (PMC9692328; doi:10.3390/plants11223100)
Supplement: Supplementary file 1 [file plants-11-03100-s001.zip › plants-1978776-supplementary.xlsx]

## Sheet: KEGG WH1184
KEGG ontology WH 1184
ID	Description	GeneRatio	BgRatio	pvalue	p.adjust	qvalue	geneID	Count	Encoded protein		Regulation
K03327	K03327	2/168	24/4934	0.196007	0.475707	0.475707	TraesCS3B02G068700/TraesCS7A02G357000	2	Protein DETOXIFICATION (Multidrug and toxic compound extrusion protein)		Upregulated gene
K11254	K11254	2/168	27/4934	0.233925	0.475707	0.475707	TraesCS6B02G288000/TraesCSU02G175900	2	Uncharacterized protein		Upregulated gene
K08869	K08869	1/168	10/4934	0.293017	0.475707	0.475707	TraesCS7A02G099800	1	ABC1 domain-containing protein		Upregulated gene
K01183	K01183	1/168	11/4934	0.317138	0.475707	0.475707	TraesCS6D02G199500	1	Chitinase (EC 3.2.1.14)		Downregulated gene
K00799	K00799	1/168	20/4934	0.500533	0.60064	0.60064	TraesCS1B02G113700	1	Glutathione transferase		Downregulated gene
K00430	K00430	1/168	27/4934	0.608538	0.608538	0.608538	TraesCS3B02G578000	1	Peroxidase		Downregulated gene

## Sheet: Upregulated gene expression
Compared gene expression of top 8 Upregulated genes
Id	WH-1184-Treated	WH-1184-Control	baseMean	FoldChange	log2FoldChange	lfcSE	stat	pvalue	padj	gene_biotype	ENTREZID	Uniprot ID	Description
TraesCS2A02G501000	2260.34	632.246	1446.29	3.57510	1.83798	0.884357	2.07833	0.0376793	0.932941	protein_coding		A0A3B6B5S8	Uncharacterized protein
TraesCS5B02G203300	2240.55	367.26	1303.9	6.10071	2.60898	1.012	2.57804	0.00993618	0.932941	protein_coding		A0A3B6LKE5	Uncharacterized protein
TraesCS5B02G418000	11497.9	4018.94	7758.4	2.86092	1.51648	0.736819	2.05814	0.0395763	0.932941	protein_coding		A0A3B6LUC6	Uncharacterized protein
TraesCS6A02G172400	8176.62	1462.07	4819.34	5.59251	2.4835	0.90098	2.75644	0.00584347	0.932941	protein_coding		A0A3B6NNW0	Uncharacterized protein
TraesCS6A02G208600	2391.98	619.461	1505.72	3.86140	1.94912	0.896882	2.17322	0.0297636	0.932941	protein_coding		A0A3B6NRG2	ATP-synt_C domain-containing protein
TraesCS6B02G200300	8072.51	1374.9	4723.71	5.87134	2.55369	0.912233	2.79938	0.00512002	0.932941	protein_coding		A0A3B6PK37	Uncharacterized protein
TraesCS6D02G161800	8082.83	1357.47	4720.15	5.95435	2.57394	0.915278	2.8122	0.00492037	0.932941	protein_coding		A0A3B6QD96	Uncharacterized protein
TraesCS7D02G290200	2379.08	474.184	1426.63	5.01720	2.32688	0.959884	2.42413	0.0153451	0.932941	protein_coding		A0A3B6TS73	Uncharacterized protein

## Sheet: Downregulated gene expression
Expression level of downregulated genes
Compared gene expression of top 8 downregulated genes
Id	WH-1184-Treated	WH-1184-Control	baseMean	FoldChange	log2FoldChange	lfcSE	stat	pvalue	padj	gene_biotype	ENTREZID	Uniprot ID	Description
TraesCS1A02G306200	1860.24	5920.33	3890.28	0.31421	-1.67018	0.784617	-2.12866	0.0332822	0.932941	protein_coding		A0A3B5Y397	Uncharacterized protein
TraesCS1D02G305900	1972.09	5983.09	3977.59	0.32961	-1.60116	0.772849	-2.07176	0.0382878	0.932941	protein_coding		A0A3B5ZZB3	Uncharacterized protein
TraesCS2A02G067000	3426.21	9644.07	6535.14	0.35527	-1.49302	0.737703	-2.02388	0.0429824	0.932941	protein_coding	logic_name=iwgsc_high_conf	A0A3B6ASA9	Ribulose bisphosphate carboxylase small subunit (RuBisCO small subunit)
TraesCS4A02G252800	1711.39	6570.01	4140.7	0.26049	-1.94072	0.823898	-2.35554	0.0184959	0.932941	protein_coding		A0A3B6HZ84	Pept_C1 domain-containing protein
TraesCS4A02G272400	2706.9	7605.54	5156.22	0.35591	-1.49041	0.745065	-2.00037	0.0454602	0.932941	protein_coding		A0A3B6I0V1	Uncharacterized protein ycf68
TraesCS4B02G155000	745.128	7075.57	3910.35	0.10531	-3.24728	1.01971	-3.1845	0.00145003	0.932941	protein_coding		A0A3B6IS21	Uncharacterized protein
TraesCS5B02G479100	2042.65	6051.66	4047.15	0.33754	-1.56688	0.766769	-2.04349	0.041004	0.932941	protein_coding		A0A3B6LW43	Uncharacterized protein
TraesCS5D02G480200	2071.9	5828.51	3950.21	0.35548	-1.49217	0.756359	-1.97283	0.0485152	0.932941	protein_coding		A0A3B6N1W7	Uncharacterized protein

## Sheet: GO WH1184
ID	Description	GeneRatio	BgRatio	pvalue	p.adjust	qvalue	geneID	Count	category
GO:0000079	regulation of cyclin-dependent protein serine/threonine kinase activity	10/3027	124/75031	0.0288682	0.787842	0.782697	TraesCS1B02G321000/TraesCS1D02G248800/TraesCS3A02G333000/TraesCS3D02G195200/TraesCS4B02G140400/TraesCS4D02G356700/TraesCS6A02G314900/TraesCS6B02G345300/TraesCS7A02G210300/TraesCS7A02G229300	10	BP
GO:0006261	DNA-dependent DNA replication	9/3027	77/75031	0.00381247	0.401776	0.399152	TraesCS1B02G353400/TraesCS1D02G342500/TraesCS2A02G371000/TraesCS3B02G112900/TraesCS3D02G169800/TraesCS4D02G086000/TraesCS5D02G080100/TraesCS5D02G275800/TraesCS6B02G299900	9	BP
GO:0006306	DNA methylation	5/3027	40/75031	0.0216894	0.781959	0.776852	TraesCS3B02G504200/TraesCS4B02G047000/TraesCS4B02G390500/TraesCS7A02G002900/TraesCSU02G140500	5	BP
GO:0006520	cellular amino acid metabolic process	10/3027	123/75031	0.0274973	0.787842	0.782697	TraesCS3A02G296900/TraesCS5A02G131000/TraesCS6A02G018600/TraesCS6D02G022800/TraesCS7A02G387100/TraesCS7B02G143300/TraesCS7B02G274100/TraesCS7D02G369300/TraesCS7D02G383500/TraesCSU02G249900	10	BP
GO:0006629	lipid metabolic process	26/3027	422/75031	0.0228089	0.782534	0.777423	TraesCS1A02G364500/TraesCS1D02G235900/TraesCS2A02G136100/TraesCS2A02G174500/TraesCS2A02G560800/TraesCS2B02G530000/TraesCS3A02G348300/TraesCS3D02G017200/TraesCS3D02G388900/TraesCS4A02G388600/TraesCS4B02G134700/TraesCS4B02G363100/TraesCS4D02G041100/TraesCS4D02G060200/TraesCS4D02G088100/TraesCS5A02G036100/TraesCS5A02G148500/TraesCS5A02G397600/TraesCS5B02G402600/TraesCS5D02G166800/TraesCS5D02G372300/…	26	BP
GO:0006633	fatty acid biosynthetic process	22/3027	363/75031	0.0395338	0.788914	0.783762	TraesCS1B02G018800/TraesCS1D02G042100/TraesCS1D02G042300/TraesCS1D02G399600/TraesCS2B02G400300/TraesCS2D02G528400/TraesCS3B02G453200/TraesCS3B02G532000/TraesCS4D02G226100/TraesCS4D02G277300/TraesCS5A02G237800/TraesCS5D02G244700/TraesCS5D02G316200/TraesCS6A02G166000/TraesCS6B02G098300/TraesCS6B02G193400/TraesCS6D02G071600/TraesCS7A02G108000/TraesCS7A02G181900/TraesCS7A02G537100/TraesCS7B02G079300/…	22	BP
GO:0006857	oligopeptide transport	9/3027	89/75031	0.0097974	0.559268	0.555616	TraesCS2D02G413900/TraesCS3D02G375200/TraesCS3D02G375300/TraesCS4A02G076100/TraesCS4B02G398100/TraesCS4D02G233400/TraesCS7B02G283800/TraesCS7D02G297000/TraesCSU02G115500	9	BP
GO:0007049	cell cycle	11/3027	119/75031	0.00886287	0.527919	0.524471	TraesCS1B02G449500/TraesCS1D02G031600/TraesCS1D02G323600/TraesCS3A02G333000/TraesCS3B02G195200/TraesCS4A02G062400/TraesCS5A02G358300/TraesCS5B02G125100/TraesCS5D02G133600/TraesCS6A02G073800/TraesCS6D02G294200	11	BP
GO:0007205	protein kinase C-activating G protein-coupled receptor signaling pathway	6/3027	24/75031	0.000308196	0.140743	0.139824	TraesCS2D02G534600/TraesCS5A02G076300/TraesCS5A02G106400/TraesCS5B02G110800/TraesCS5D02G089700/TraesCS5D02G120500	6	BP
GO:0010411	xyloglucan metabolic process	12/3027	148/75031	0.0171295	0.781959	0.776852	TraesCS1A02G396200/TraesCS2B02G454800/TraesCS2D02G086800/TraesCS2D02G431600/TraesCS3B02G108600/TraesCS4D02G230600/TraesCS6A02G088000/TraesCS6B02G110400/TraesCS6D02G093600/TraesCS7A02G427100/TraesCS7D02G097300/TraesCSU02G175000	12	BP
GO:0016192	vesicle-mediated transport	18/3027	260/75031	0.0191898	0.781959	0.776852	TraesCS1A02G240000/TraesCS1A02G306200/TraesCS1B02G317000/TraesCS1D02G151800/TraesCS1D02G305900/TraesCS1D02G409900/TraesCS2D02G172100/TraesCS3B02G599600/TraesCS4B02G164400/TraesCS5A02G151600/TraesCS5A02G380600/TraesCS5B02G104600/TraesCS5B02G150200/TraesCS5B02G479100/TraesCS5D02G480200/TraesCS6B02G140700/TraesCS7A02G292400/TraesCS7A02G557000	18	BP
GO:0030150	protein import into mitochondrial matrix	10/3027	87/75031	0.00266137	0.328651	0.326504	TraesCS1A02G063500/TraesCS1B02G081400/TraesCS1D02G064000/TraesCS2B02G100000/TraesCS3B02G255900/TraesCS3D02G226400/TraesCS4B02G221400/TraesCS5D02G180300/TraesCS6B02G435000/TraesCSU02G114700	10	BP
GO:0042546	cell wall biogenesis	11/3027	142/75031	0.0293284	0.787842	0.782697	TraesCS1A02G396200/TraesCS2B02G454800/TraesCS2D02G086800/TraesCS2D02G431600/TraesCS3B02G108600/TraesCS4D02G230600/TraesCS6A02G088000/TraesCS6B02G110400/TraesCS7A02G427100/TraesCS7D02G097300/TraesCSU02G175000	11	BP
GO:0044772	mitotic cell cycle phase transition	8/3027	86/75031	0.0228477	0.782534	0.777423	TraesCS1B02G321000/TraesCS3A02G333000/TraesCS3D02G195200/TraesCS4B02G140400/TraesCS6A02G314900/TraesCS6B02G345300/TraesCS7A02G210300/TraesCS7A02G229300	8	BP
GO:0048544	recognition of pollen	29/3027	433/75031	0.00588435	0.447076	0.444157	TraesCS1A02G014500/TraesCS1A02G100400/TraesCS1A02G320900/TraesCS1B02G372500/TraesCS1B02G372800/TraesCS1D02G013800/TraesCS2A02G537200/TraesCS2B02G117300/TraesCS2B02G151000/TraesCS2B02G316000/TraesCS2B02G564700/TraesCS2B02G565100/TraesCS2D02G484800/TraesCS2D02G539100/TraesCS3A02G246100/TraesCS3A02G246300/TraesCS3A02G486400/TraesCS3B02G352700/TraesCS3D02G245100/TraesCS4A02G282000/TraesCS4B02G216000/…	29	BP
GO:0050821	protein stabilization	9/3027	58/75031	0.000498039	0.170578	0.169464	TraesCS1A02G063500/TraesCS1B02G081400/TraesCS1D02G064000/TraesCS1D02G182900/TraesCS5D02G319300/TraesCS6B02G435000/TraesCS6D02G195100/TraesCS7A02G289800/TraesCSU02G269100	9	BP
GO:0051085	chaperone cofactor-dependent protein refolding	13/3027	168/75031	0.0191338	0.781959	0.776852	TraesCS1B02G333200/TraesCS2A02G377100/TraesCS2B02G394300/TraesCS3B02G418500/TraesCS3D02G379400/TraesCS5B02G203300/TraesCS5B02G527100/TraesCS5D02G211100/TraesCS5D02G526300/TraesCS6D02G339600/TraesCS6D02G356800/TraesCS7B02G188900/TraesCS7D02G293900	13	BP
GO:0051301	cell division	18/3027	259/75031	0.0185368	0.781959	0.776852	TraesCS1B02G321000/TraesCS1B02G449500/TraesCS1D02G031600/TraesCS1D02G323600/TraesCS2B02G542600/TraesCS3A02G333000/TraesCS3B02G195200/TraesCS3D02G195200/TraesCS4A02G062400/TraesCS4A02G393400/TraesCS4B02G140400/TraesCS5A02G358300/TraesCS5B02G495700/TraesCS6A02G073800/TraesCS6A02G314900/TraesCS6B02G345300/TraesCS6D02G294200/TraesCS7A02G229300	18	BP
GO:0070979	protein K11-linked ubiquitination	5/3027	20/75031	0.000993363	0.197341	0.196052	TraesCS1B02G449500/TraesCS1D02G323600/TraesCS3B02G195200/TraesCS5A02G358300/TraesCS6A02G073800	5	BP
GO:0071555	cell wall organization	26/3027	444/75031	0.0388313	0.788914	0.783762	TraesCS1A02G010500/TraesCS1A02G064000/TraesCS1A02G396200/TraesCS2A02G092400/TraesCS2A02G377100/TraesCS2A02G436200/TraesCS2B02G182700/TraesCS2B02G394300/TraesCS2B02G454800/TraesCS2D02G086800/TraesCS2D02G431600/TraesCS3B02G108600/TraesCS3B02G610300/TraesCS3D02G094000/TraesCS3D02G485600/TraesCS4D02G174800/TraesCS4D02G230600/TraesCS5A02G408000/TraesCS5B02G412900/TraesCS6A02G088000/TraesCS6B02G110400/…	26	BP
GO:0000307	cyclin-dependent protein kinase holoenzyme complex	15/3027	215/75031	0.0287625	0.787842	0.782697	TraesCS1B02G321000/TraesCS1B02G375400/TraesCS3A02G333000/TraesCS3D02G195200/TraesCS4B02G086200/TraesCS4B02G089100/TraesCS4B02G140400/TraesCS4D02G086800/TraesCS5A02G075200/TraesCS5A02G145500/TraesCS5B02G110400/TraesCS6A02G314900/TraesCS6B02G345300/TraesCS7A02G210300/TraesCS7A02G229300	15	CC
GO:0009534	chloroplast thylakoid	8/3027	95/75031	0.0383179	0.788914	0.783762	TraesCS1D02G450300/TraesCS2B02G433900/TraesCS4A02G348700/TraesCS5A02G476700/TraesCS5B02G489600/TraesCS5D02G490000/TraesCS5D02G523300/TraesCS6B02G089400	8	CC
GO:0031428	box C/D RNP complex	7/3027	61/75031	0.0112401	0.570333	0.566608	TraesCS1D02G370500/TraesCS2A02G237100/TraesCS3B02G352000/TraesCS4A02G141500/TraesCS5B02G146400/TraesCS7B02G007900/TraesCS7D02G336800	7	CC
GO:0070469	respirasome	5/3027	48/75031	0.043468	0.788914	0.783762	TraesCS2A02G439100/TraesCS2A02G541400/TraesCS2B02G282900/TraesCS2B02G616800/TraesCS5A02G117200	5	CC
GO:0003824	catalytic activity	23/3027	367/75031	0.0259748	0.787842	0.782697	TraesCS1B02G255100/TraesCS1B02G363700/TraesCS2A02G386000/TraesCS2B02G372600/TraesCS2B02G398100/TraesCS2D02G338200/TraesCS2D02G519500/TraesCS3A02G122400/TraesCS3D02G124300/TraesCS4A02G031700/TraesCS4B02G274300/TraesCS4D02G273000/TraesCS5A02G003800/TraesCS5B02G003900/TraesCS5B02G154500/TraesCS5D02G023100/TraesCS5D02G024100/TraesCS6A02G172200/TraesCS6A02G418400/TraesCS6B02G011500/TraesCS6B02G200300/…	23	MF
GO:0003951	NAD+ kinase activity	7/3027	57/75031	0.00782271	0.510339	0.507006	TraesCS2D02G534600/TraesCS4D02G314700/TraesCS5A02G076300/TraesCS5A02G106400/TraesCS5B02G110800/TraesCS5D02G089700/TraesCS5D02G120500	7	MF
GO:0008080	N-acetyltransferase activity	11/3027	102/75031	0.00277478	0.328651	0.326504	TraesCS1B02G312700/TraesCS1D02G301900/TraesCS2A02G356400/TraesCS4A02G011900/TraesCS4A02G370100/TraesCS5B02G391200/TraesCS5B02G436800/TraesCS5B02G436900/TraesCS5B02G437000/TraesCS6A02G281300/TraesCS6D02G358800	11	MF
GO:0008081	phosphoric diester hydrolase activity	5/3027	29/75031	0.00563071	0.447076	0.444157	TraesCS2A02G174500/TraesCS2A02G560800/TraesCS4D02G088100/TraesCS5D02G166800/TraesCS7A02G326200	5	MF
GO:0016762	xyloglucan:xyloglucosyl transferase activity	12/3027	139/75031	0.0108438	0.570333	0.566608	TraesCS1A02G396200/TraesCS2B02G454800/TraesCS2D02G086800/TraesCS2D02G431600/TraesCS3B02G108600/TraesCS3D02G094000/TraesCS4D02G230600/TraesCS6A02G088000/TraesCS6B02G110400/TraesCS7A02G427100/TraesCS7D02G097300/TraesCSU02G175000	12	MF
GO:0016831	carboxy-lyase activity	8/3027	99/75031	0.047019	0.788914	0.783762	TraesCS2B02G583600/TraesCS3A02G085400/TraesCS3A02G296900/TraesCS5A02G131000/TraesCS7A02G387100/TraesCS7D02G383500/TraesCSU02G014800/TraesCSU02G249900	8	MF
GO:0016985	mannan endo-1,4-beta-mannosidase activity	6/3027	54/75031	0.0212176	0.781959	0.776852	TraesCS2A02G324800/TraesCS3A02G241000/TraesCS6D02G312600/TraesCS7A02G176500/TraesCS7A02G223800/TraesCS7D02G225500	6	MF
GO:0030515	snoRNA binding	8/3027	69/75031	0.00652666	0.447076	0.444157	TraesCS1D02G370500/TraesCS2A02G237100/TraesCS3B02G352000/TraesCS4A02G141500/TraesCS5B02G146400/TraesCS7B02G007900/TraesCS7D02G296800/TraesCS7D02G336800	8	MF
GO:0031072	heat shock protein binding	10/3027	133/75031	0.0434396	0.788914	0.783762	TraesCS1B02G333200/TraesCS2A02G377100/TraesCS2B02G394300/TraesCS5B02G203300/TraesCS5B02G527100/TraesCS5D02G211100/TraesCS5D02G319300/TraesCS5D02G526300/TraesCS6D02G339600/TraesCS6D02G356800	10	MF
GO:0051087	chaperone binding	13/3027	124/75031	0.0015554	0.266363	0.264623	TraesCS1A02G063500/TraesCS1B02G068200/TraesCS1B02G081400/TraesCS1D02G064000/TraesCS2D02G130300/TraesCS3B02G418500/TraesCS3D02G379400/TraesCS4B02G166100/TraesCS5D02G180300/TraesCS5D02G319300/TraesCS6B02G435000/TraesCS7B02G188900/TraesCS7D02G293900	13	MF
GO:0051753	mannan synthase activity	9/3027	118/75031	0.0497269	0.788914	0.783762	TraesCS1A02G010500/TraesCS2A02G565500/TraesCS2B02G182700/TraesCS3D02G010100/TraesCS3D02G485600/TraesCS5B02G252000/TraesCS5B02G252100/TraesCS5D02G102600/TraesCS5D02G260900	9	MF
